# Supplementary material for: Engineering and application of multiepitope recombinant proteins to enhance resistance to Botrytis cinerea in tomatoes: a new paradigm for creating plant immune activators
Source: Front Plant Sci. 2025 Feb 17;16:1499777. doi: 10.3389/fpls.2025.1499777 (PMC11873852; doi:10.3389/fpls.2025.1499777)
Supplement: Supplementary Table 1 — Peptide information (xlsx). [file Table1.xlsx]

## Sheet: Sheet1
Table S1. The Amino Acid Sequences of Peptides
Peptide Name	Peptide sequence	Length
flg22	QRLSTGSRINSAKDDAAGLQIA	22
flgII-28	ESTNILQRMRELAVQSRNDSNSATDREA	28
Atpep1	ATKVKAKQRGKEKVSSGRPGQHN	22
Pep-13	VWNQPVRGFKVYE	13
csp22	AVGTVKWFNAEKGFGFITPDDG	22
nlp20	AIMYSWYFPKDSPVTGLGHR	20
SsCut	MSGYSQGGQLVHNAAKLLPA	20
xup25	LIPEGKVAVTTTQAATERKPLEQPR	25
Systemin	AVQSKPPSKRDPPKMQTD	18
PIP1	RLASGPSPRGPGH	13
SlPIP1	RLPSGPSPKGPGH	13
