# Supplementary material for: Engineering and application of multiepitope recombinant proteins to enhance resistance to Botrytis cinerea in tomatoes: a new paradigm for creating plant immune activators
Source: Front Plant Sci. 2025 Feb 17;16:1499777. doi: 10.3389/fpls.2025.1499777 (PMC11873852; doi:10.3389/fpls.2025.1499777)
Supplement: Supplementary Table 2 — Primer information (xlsx). [file Table2.xlsx]

## Sheet: Sheet1
Table S2. Primers used for PCR.
Primer name	Primer sequence
Sl-actin-F	CAGCAGATGTGGATCTCAAA
Sl-actin-R	CTGTGGACAATGGAAGGAC
SlLoxD-F	CGAACTTGAAAACAGAGCGA
SlLoxD-R	GTAATACTCTCCAGAAAGAACTCCT
SlMYC2-F	GGAGGCGAAGACTCTGAACATT
SlMYC2-R	GCTGGCTTTCTACCTCGCTTC
SlPI-Ⅰ-F	AAGGAATTTGACTCTAACTTGATGTG
SlPI-Ⅰ-R	TGTAATTGGAGAACCACTCAATAATA
SlPI-Ⅱ-F	TGCCTATTCAAGATGTCCCCGTT
SlPI-Ⅱ-R	GCCTTGGGTTCATCACTCTCTCC
Solyc06g066420-F	TCTTCGGATGGGGCTTTGTC
Solyc06g066420-R	TGAACTCCTCGAAGCTTTCTTGA
Solyc06g065970-F	GTCCATGTGAGCCAAAGCCT
Solyc06g065970-R	GCAATGAGCAACAAGGGGT
Solyc10g086570-F	GCCGCCATTGGAGATGTTTC
Solyc10g086570-R	CCTCACAAATCCTGCCCCAT
Solyc01g087180-F	CTCGAGGAAGTTCGAGGAGG
Solyc01g087180-R	GTGCTCCGTCTCCGAAATCA
Solyc03g083730-F	AATTCAGTTTCCGCCGCAAG
Solyc03g083730-R	cTACTTCTCTGGGCGTCATGC
Solyc09g092720-F	gGGTTCATGGGTGGTGGCTA
Solyc09g092720-R	AATCCTCCATACCAACCACTACCAG
Solyc08g068700-F	AGTCCTCCTTAGAGGGCTTGCTT
Solyc08g068700-R	GGGCTTGAACGCTTGGTTAGT
Solyc03g098010-F	TGGTTGTTGGTGATTGGGGA
Solyc03g098010-R	TGCTCCCCTGTTAGCCCATTA
Solyc02g083250-F	CTACGATGCGATTCCGGTGA
Solyc02g083250-R	CTCCTCACATGCTCCCACAGA
Solyc08g060920-F	TGCTTGCGGAGCCATTCTTC
Solyc08g060920-R	TTTGACTGGCCTTTCTCCGC
Solyc09g064820-F	CAGGGGACGATTCAGCCATT
Solyc09g064820-R	CACCCTCCATTAACGACGCT
Solyc08g083130-F	tGGCTAAAAGGCTTGGACTGC
Solyc08g083130-R	CAGCTGGATGAGGAGGGATTC
Solyc02g094400-F	GCTCCTCTATATGCCACCCGA
Solyc02g094400-R	GGGCATTCATTCTCCGGTCA
Solyc09g090980-F	GCTGCTGGAGATGGAGGTTG
Solyc09g090980-R	GTACGCTTCGATGGCCTTGA
