# Supplementary material for: Engineering and application of multiepitope recombinant proteins to enhance resistance to Botrytis cinerea in tomatoes: a new paradigm for creating plant immune activators
Source: Front Plant Sci. 2025 Feb 17;16:1499777. doi: 10.3389/fpls.2025.1499777 (PMC11873852; doi:10.3389/fpls.2025.1499777)
Supplement: Supplementary Table 3 — GO analysis of the DEGs in flgII-28 vs Mock and SlRP5 vs Mock (xlsx). [file Table3.xlsx]

## Sheet: Sheet1
Table S3. GO analysis of the DEGs in investigated comparisons
flgII-28 vs mock						SlRP5 vs mock
GO ID	Description	Term Type	pvalue	Number		GO ID	Description	Term Type	pvalue	Number
GO:0004672	protein kinase activity	MF	4.52363e-12	233		GO:0004866	endopeptidase inhibitor activity	MF	3.27791e-10	26
GO:0020037	heme binding	MF	1.88303e-11	117		GO:0030414	peptidase inhibitor activity	MF	3.27791e-10	26
GO:0005506	iron ion binding	MF	4.49073e-11	99		GO:0061135	endopeptidase regulator activity	MF	4.3303e-10	26
GO:0004497	monooxygenase activity	MF	1.92111e-10	90		GO:0061134	peptidase regulator activity	MF	5.69378e-10	26
GO:0016773	phosphotransferase activity, alcohol group as acceptor	MF	3.26159e-10	245		GO:0004867	serine-type endopeptidase inhibitor activity	MF	1.21885e-09	19
GO:0016301	kinase activity	MF	7.10373e-10	270		GO:0015103	inorganic anion transmembrane transporter activity	MF	3.62028e-08	20
GO:0046906	tetrapyrrole binding	MF	7.93969e-10	126		GO:0009654	photosystem II oxygen evolving complex	CC	2.85708e-14	17
GO:0016491	oxidoreductase activity	MF	1.51148e-08	322		GO:0009535	chloroplast thylakoid membrane	CC	1.25066e-11	56
GO:0003700	DNA-binding transcription factor activity	MF	1.87685e-08	199		GO:0055035	plastid thylakoid membrane	CC	1.44377e-11	56
GO:0016705	oxidoreductase activity, acting on paired donors, with incorporation or reduction of molecular oxygen	MF	3.72231e-08	116		GO:0019867	outer membrane	CC	3.66704e-11	66
GO:0016829	lyase activity	MF	4.18954e-07	86		GO:0031968	organelle outer membrane	CC	4.6481e-11	65
GO:0005886	plasma membrane	CC	1.17536e-15	252		GO:0034357	photosynthetic membrane	CC	4.91258e-11	57
GO:0016020	membrane	CC	4.77867e-09	1106		GO:0042651	thylakoid membrane	CC	4.91258e-11	57
GO:0050896	response to stimulus	BP	1.01299e-11	561		GO:0009538	photosystem I reaction center	CC	1.06466e-08	9
GO:0009620	response to fungus	BP	5.45439e-11	94		GO:1990204	oxidoreductase complex	CC	1.34095e-08	30
GO:0050832	defense response to fungus	BP	5.96848e-11	93		GO:0042170	plastid membrane	CC	6.27431e-08	67
GO:0016310	phosphorylation	BP	9.11098e-11	235		GO:0009521	photosystem	CC	8.7774e-08	29
GO:0009755	hormone-mediated signaling pathway	BP	3.97319e-10	100		GO:0009523	photosystem II	CC	8.79955e-08	23
GO:0006950	response to stress	BP	2.07547e-07	400		GO:0005886	plasma membrane	CC	1.43181e-07	160
GO:1902074	response to salt	BP	5.36501e-07	30		GO:0015979	photosynthesis	BP	9.22197e-13	39
