# Supplementary material for: Engineering and application of multiepitope recombinant proteins to enhance resistance to Botrytis cinerea in tomatoes: a new paradigm for creating plant immune activators
Source: Front Plant Sci. 2025 Feb 17;16:1499777. doi: 10.3389/fpls.2025.1499777 (PMC11873852; doi:10.3389/fpls.2025.1499777)
Supplement: Supplementary Table 4 — KEGG analysis of the DEGs in flgII-28 vs Mock and SlRP5 vs Mock (xlsx). [file Table4.xlsx]

## Sheet: Sheet1
Table S4. KEGG analysis
flgII-28 vs mock						SlRP5 vs mock
KEGG ID	Description	pvalue	Rich factor	Number		KEGG ID	Description	pvalue	Rich factor	Number
map00940	Phenylpropanoid biosynthesis	6.67569e-09	0.227273	55		map00195	Photosynthesis	7.54156e-09	0.19802	40
map00360	Phenylalanine metabolism	6.06275e-05	0.25974	20		map00196	Photosynthesis - antenna proteins	0.000380706	0.28125	9
map04626	Plant-pathogen interaction	0.000127422	0.172414	50		map00710	Carbon fixation in photosynthetic organisms	0.000620288	0.177083	17
map04075	Plant hormone signal transduction	0.000110214	0.163158	62		map00910	Nitrogen metabolism	0.00120778	0.243243	9
map03010	Ribosome	0.000194233	0.152305	76		map00260	Glycine, serine and threonine metabolism	0.00494225	0.171429	12
map00100	Steroid biosynthesis	0.000703617	0.285714	12		map00750	Vitamin B6 metabolism	0.00482529	0.3125	5
map04016	MAPK signaling pathway - plant	0.0018022	0.158845	44		map00410	beta-Alanine metabolism	0.00402253	0.168831	13
map00902	Monoterpenoid biosynthesis	0.00127704	0.388889	7		map00860	Porphyrin metabolism	0.00649546	0.181818	10
map00941	Flavonoid biosynthesis	0.00167032	0.214286	18		map00950	Isoquinoline alkaloid biosynthesis	0.00780551	0.21875	7
map00500	Starch and sucrose metabolism	0.00148538	0.173684	33		map00350	Tyrosine metabolism	0.00965958	0.164179	11
map00910	Nitrogen metabolism	0.00304332	0.27027	10		map04626	Plant-pathogen interaction	0.00887329	0.113793	33
map02010	ABC transporters	0.00783987	0.18018	20		map00591	Linoleic acid metabolism	0.014914	0.214286	6
map00480	Glutathione metabolism	0.0069405	0.174242	23		map00430	Taurine and hypotaurine metabolism	0.0163993	0.285714	4
map00400	Phenylalanine, tyrosine and tryptophan biosynthesis	0.00596137	0.226415	12		map00904	Diterpenoid biosynthesis	0.014888	0.169811	9
map00999	Biosynthesis of various plant secondary metabolites	0.00870744	0.197368	15		map00630	Glyoxylate and dicarboxylate metabolism	0.0148609	0.144444	13
map00592	alpha-Linolenic acid metabolism	0.00769162	0.2	15		map04016	MAPK signaling pathway - plant	0.0228076	0.108303	30
map00996	Biosynthesis of various alkaloids	0.00688771	0.384615	5		map00592	alpha-Linolenic acid metabolism	0.0215621	0.146667	11
map00966	Glucosinolate biosynthesis	0.0134927	0.4	4		map00280	Valine, leucine and isoleucine degradation	0.0261904	0.137931	12
map04814	Motor proteins	0.0230268	0.162602	20		map00100	Steroid biosynthesis	0.0329881	0.166667	7
map00073	Cutin, suberine and wax biosynthesis	0.0229659	0.214286	9		map00905	Brassinosteroid biosynthesis	0.0326729	0.235294	4
