# Supplementary material for: Engineering and application of multiepitope recombinant proteins to enhance resistance to Botrytis cinerea in tomatoes: a new paradigm for creating plant immune activators
Source: Front Plant Sci. 2025 Feb 17;16:1499777. doi: 10.3389/fpls.2025.1499777 (PMC11873852; doi:10.3389/fpls.2025.1499777)
Supplement: Supplementary Table 5 — KEGG analysis of the DEGs in flgII-28 vs SlRP5 (xlsx). [file Table5.xlsx]

## Sheet: Sheet1
Table S5. KEGG analysis
flgII-28 vs SlRP5
KEGG ID	Description	pvalue	Rich factor	Number
map03010	Ribosome	8.64385e-06	0.0781563	39
map00195	Photosynthesis	1.9536e-05	0.10396	21
map00710	Carbon fixation in photosynthetic organisms	0.000828705	0.114583	11
map00910	Nitrogen metabolism	0.00219505	0.162162	6
map00630	Glyoxylate and dicarboxylate metabolism	0.00604498	0.1	9
map00410	beta-Alanine metabolism	0.00751758	0.103896	8
map00360	Phenylalanine metabolism	0.00751758	0.103896	8
map00996	Biosynthesis of various alkaloids	0.0109578	0.230769	3
map00350	Tyrosine metabolism	0.0117384	0.104478	7
map00430	Taurine and hypotaurine metabolism	0.0135683	0.214286	3
map00100	Steroid biosynthesis	0.0188244	0.119048	5
map00999	Biosynthesis of various plant secondary metabolites	0.0222667	0.0921053	7
map00500	Starch and sucrose metabolism	0.0246637	0.0684211	13
map00480	Glutathione metabolism	0.0248752	0.0757576	10
map00650	Butanoate metabolism	0.0294725	0.125	4
map00950	Isoquinoline alkaloid biosynthesis	0.0294725	0.125	4
map00940	Phenylpropanoid biosynthesis	0.0360048	0.0619835	15
map04626	Plant-pathogen interaction	0.042097	0.0586207	17
map00280	Valine, leucine and isoleucine degradation	0.0422947	0.0804598	7
map00260	Glycine, serine and threonine metabolism	0.0448223	0.0857143	6
